# Supplementary material for: Antimicrobial-Resistant Listeria monocytogenes in Ready-to-Eat Foods: Implications for Food Safety and Risk Assessment
Source: Foods. 2023 Mar 22;12(6):1346. doi: 10.3390/foods12061346 (PMC10048454; doi:10.3390/foods12061346)
Supplement: Supplementary file 1 [file foods-12-01346-s001.zip]

Archive with 1 entries (1 files):
- foods-2238921-Supplementary.pdf
